# Supplementary material for: Anti-Obesity Efficacy of Pediococcus acidilactici MNL5 in Canorhabditis elegans Gut Model
Source: Int J Mol Sci. 2022 Jan 24;23(3):1276. doi: 10.3390/ijms23031276 (PMC8835910; doi:10.3390/ijms23031276)
Supplement: Supplementary file 1 [file ijms-23-01276-s001.zip]

Archive with 1 entries (1 files):
- ijms-1557478-supplementary.pdf
